# Supplementary material for: Aqueous Biphasic Systems Based on Tetrabutylammonium Bromide for Extraction and Determination of Azorubine, Allura Red, Sunset Yellow, Tartrazine and Fast Green in Food Samples
Source: Molecules. 2025 Dec 13;30(24):4769. doi: 10.3390/molecules30244769 (PMC12735457; doi:10.3390/molecules30244769)
Supplement: Supplementary file 1 [file molecules-30-04769-s001.zip]

Archive with 1 entries (1 files):
- molecules-3988771-supplementary.pdf
